# Supplementary material for: Correlations of Behavioral Deficits with Brain Pathology Assessed through Longitudinal MRI and Histopathology in the R6/2 Mouse Model of HD
Source: PLoS One. 2013 Apr 4;8(4):e60012. doi: 10.1371/journal.pone.0060012 (PMC3617160; doi:10.1371/journal.pone.0060012)
Supplement: Table S1 — Number of animals used. All tests were conducted on the same cohort of animals. However, there was a variable number of animals for the analysis of each test due to either death during the study, to the occasional missing data sample or to the exclusion of statistical outliers. RR = rotarod, EXP = exploratory activity, THG = thigmotaxis, PA (d1,d2) = passive avoidance (day 1, day 2), STR = striatum, CTX = cortex, HIPP = hippocampus, CC = corpus callosum, WB = whole brain, MUSC = muscle, DG = dentate gyrus, CA1 = hippocampal CA1 subfield, CA2 = hippocampal CA2 subfield, CA3 = hippocampal CA3 subfield, No. = neuronal number, Dens. = neuronal density, Vol. = volume assessed through stereology, M1 CTX/M1 = M1 cortex, S1 = S1 cortex. (XLSX) [file pone.0060012.s003.xlsx]

## Sheet: Sheet1
			WT		R6/2
		Weeks	Male	Female	Male	Female
Behavior	RR	5	9	10	11	10
		9	9	10	11	10
		13	9	9	9	7
	EXP	5	9	10	11	10
		9	9	10	11	10
		13	9	9	10	7
	THG	5	9	10	10	10
		9	9	10	10	10
		13	9	9	10	7
	PA	6 d1	9	10	11	8
		6 d2	9	10	11	10
MRI volumetry	STR	4	9	10	10	10
		8	9	10	11	10
		12	9	10	11	9
		14	9	9	10	7
	CTX	4	9	10	10	10
		8	9	10	11	10
		12	9	10	11	9
		14	9	9	10	7
	HIPP	4	9	10	10	10
		8	9	10	11	10
		12	9	10	11	9
		14	9	9	10	7
	CC	4	9	10	10	10
		8	9	10	11	10
		12	9	9	11	7
		14	9	9	10	7
	WB	4	9	10	10	10
		8	9	10	11	10
		12	9	10	11	9
		14	9	9	10	7
MRI T2 relaxivity	STR	4	9	8	10	10
		8	9	10	11	10
		12	9	9	11	9
		14	9	9	10	7
	CTX	4	9	8	10	10
		8	9	10	11	10
		12	9	10	10	8
		14	9	9	10	7
	HIPP	4	9	10	10	10
		8	9	10	11	10
		12	9	10	11	8
		14	9	9	9	7
	CC	4	8	10	10	10
		8	9	10	11	10
		12	9	10	11	8
		14	9	9	10	7
	MUSC	4	9	10	9	10
		8	9	10	11	10
		12	9	10	11	9
		14	9	9	10	7
mHTT quantification	Total mHTT	STR	9	8	9	6
		CTX	9	9	9	6
		HIPP	9	9	9	6
		DG	9	9	9	6
		CA1	9	9	9	6
		CA2	9	9	9	6
		CA3	9	9	9	6
	Nuclear mHTT	STR	9	8	9	6
		CTX	9	8	9	6
		HIPP	9	9	9	6
		DG	9	9	9	6
		CA1	9	9	9	6
		CA2	9	9	9	6
		CA3	9	9	9	6
Stereological measures	STR	No.	8	9	10	7
		Den.	8	8	10	7
		Vol	8	8	10	7
	M1 CTX	No.	7	9	8	7
		Den.	7	9	8	7
		Vol	7	9	7	7
	CTX THICK	M1	9	10	9	7
		S1	9	10	9	6
