# Supplementary material for: Correlations of Behavioral Deficits with Brain Pathology Assessed through Longitudinal MRI and Histopathology in the R6/2 Mouse Model of HD
Source: PLoS One. 2013 Apr 4;8(4):e60012. doi: 10.1371/journal.pone.0060012 (PMC3617160; doi:10.1371/journal.pone.0060012)
Supplement: Table S2 — Main effects derived from statistical analyses. Main effects derived from two-way ANOVAs. Time = repeated time of testing, Group = different experimental groups, G’type = genotype, Sex = gender. RR = rotarod, EXP = exploratory activity, THG = thigmotaxis, PA (d1,d2) = passive avoidance (day 1, day 2), STR = striatum, CTX = cortex, HIPP = hippocampus, CC = corpus callosum, WB = whole brain, MUSC = muscle, M1 CTX/M1 = M1 cortex, S1 = S1 cortex. (XLSX) [file pone.0060012.s004.xlsx]

## Sheet: Sheet1
			Time	Group	Time X Group	G'type	Sex	G'type X Sex
Behavior	BW	F(df)	26.43(8,310)	286.622(3,310)	7.175(24,310)	-	-	-
		Sig.	p<.001***	p<.001***	p<.001***	-	-	-
	RR	F(df)	3.893(2,102)	18.794(3,102)	4.816(6,102)	-	-	-
		Sig.	p=.023*	p<.001***	p<.001***	-	-	-
	EXP	F(df)	24.983(2,103)	12.156(3,103)	2.439(6,103)	-	-	-
		Sig.	p<.001***	p<.001***	p=0.03*	-	-	-
	THIG	F(df)	2.968(2,101)	2.274(3,101)	0.823(6,101)	-	-	-
		Sig.	p=.056	p=.085	p=.555	-	-	-
	PA d1	F(df)	-	-	-	0.818(1,34)	7.044(1,34)	0.2(1,34)
		Sig	-	-	-	p=.372	p=.012*	p=.658
	PA d2	F(df)	-	-	-	4.527(1,36)	0.484(1,36)	1.481(1,36)
		Sig	-	-	-	p=.04*	p=.491	p=.232
MRI volumetry	STR	F(df)	5.413(3,137)	13.77(3,137)	1.981(9,137)	-	-	-
		Sig	p=.002**	p<.001***	p=.046*	-	-	-
	CTX	F(df)	27.472(3,137)	68.241(3,137)	7.345(9,137)	-	-	-
		Sig	p<.001***	p<.001***	p<.001***	-	-	-
	HIPP	F(df)	1.164(3,137)	59.082(3,137)	7.727(9,137)	-	-	-
		Sig	p=.326	p<.001***	p<.001***	-	-	-
	CC	F(df)	1.372(3,134)	13.355(3,134)	0.896(9,134)	-	-	-
		Sig	p=.254	p<.001***	p=.531	-	-	-
	WB	F(df)	2.075(3,137)	70.792(3,137)	6.384(9,137)	-	-	-
		Sig	p=.106	p<.001***	p<.001***	-	-	-
MRI T2 relaxivity	STR	F(df)	64.313(3,134)	11.243(3,134)	4.886(9,134)	-	-	-
		Sig	p<.001***	p<.001***	p<.001***	-	-	-
	CTX	F(df)	98.523(3,133)	5.024(3,133)	2.738(9,133)	-	-	-
		Sig	p<.001***	p=.002**	p=.006**	-	-	-
	HIPP	F(df)	84.059(3,135)	8.261(3,135)	4.107(9,135)	-	-	-
		Sig	p<.001***	p<.001***	p<.001***	-	-	-
	CC	F(df)	137.523(3,135)	10.031(3,135)	2.44(9,135)	-	-	-
		Sig	p<.001***	p<.001***	p=.013*	-	-	-
	MUSC	F(df)	8.763(3,136)	2.728(3,136)	0.648(9,136)	-	-	-
		Sig	p<.001***	p=.047*	p=.754	-	-	-
Stereological measures	STR No.	F(df)	-	-	-	1.119(1,30)	0.37(1,30)	0.369(1,30)
		Sig	-	-	-	p=.299	p=.547	p=.548
	STR Dens	F(df)	-	-	-	53.341(1,29)	4.506(1,29)	0.722(1,29)
		Sig	-	-	-	p<.001***	p=.042*	p=.402
	M1 CTX No.	F(df)	-	-	-	0.204(1,27)	0.158(1,27)	0.521(1,27)
		Sig	-	-	-	p=.655	p=.694	p=.477
	M1 CTX Dens.	F(df)	-	-	-	27.784(1,27)	0.078(1,27)	0.12(1,27)
		Sig	-	-	-	p<.001***	p=.782	p=.914
	M1 Thick	F(df)	-	-	-	67.164(1,31)	0.768(1,31)	1.766(1,31)
		Sig	-	-	-	p<.001***	p=.388	p=.194
	S1 Thick	F(df)	-	-	-	41.368(1,30)	0.516(1,30)	0.194(1,30)
		Sig	-	-	-	p<.001***	p=.478	p=.663
