# Supplementary material for: Correlations of Behavioral Deficits with Brain Pathology Assessed through Longitudinal MRI and Histopathology in the R6/2 Mouse Model of HD
Source: PLoS One. 2013 Apr 4;8(4):e60012. doi: 10.1371/journal.pone.0060012 (PMC3617160; doi:10.1371/journal.pone.0060012)
Supplement: Table S3 — Correlation of behavioral measures over time. Correlations of performance at behavioral tasks, presented as Pearson r values. RR = rotarod, EXP = exploratory activity in an open field, THG = thigmotaxis in an open field. *p<.05, **p<.01. (XLSX) [file pone.0060012.s005.xlsx]

## Sheet: 1
		RR	EXP	THG
WT males	RR	-	0.176	-0.396*	WT females
	EXP	-0.041	-	-0.523**
	THG	0.044	-0.627**	-
R6/2 males	RR	-	0.5**	-0.099	R6/2 females
	EXP	0.507**	-	-0.166
	THG	-0.069	-0.267	-
WT & R6/2 males	RR	-	0.414**	0.033	WT & R6/2 females
	EXP	0.382**	-	-0.171
	THG	-0.011	-0.325*	-
