# Supplementary material for: Correlations of Behavioral Deficits with Brain Pathology Assessed through Longitudinal MRI and Histopathology in the R6/2 Mouse Model of HD
Source: PLoS One. 2013 Apr 4;8(4):e60012. doi: 10.1371/journal.pone.0060012 (PMC3617160; doi:10.1371/journal.pone.0060012)
Supplement: Table S4 — Correlation of behavioral measures across the three time points investigated. Performance at longitudinal behavioral tasks correlated across the three ages investigated, 5, 9 and 13 weeks, presented as Pearson r values. RR = rotarod, EXP = exploratory activity in an open field, THIG = thigmotaxis. *p<.05. (XLSX) [file pone.0060012.s006.xlsx]

## Sheet: 3
			WT			R6/2			WT & R6/2
			RR	EXP	THG	RR	EXP	THG	RR	EXP	THG
Males	6w	RR	-	0.212	-0.646*	-	-0.174	-0.325		0.042	-0.37	Females
		EXP	0.196	-	-0.415	-0.304	-	0.023	-0.164		-0.162
		THG	0.139	-0.704*	-	0.175	-0.338	-	0.135	-0.514*
	9w	RR		0.63	-0.503	-	-0.083	-0.002	-	0.551*	0.034
		EXP	0.025		-0.763*	0.125	-	-0.388	0.464*	-	-0.329
		THG	-0.145	-0.508		0.079	-0.626	-	-0.177	-0.563*	-
	13w	RR	-	-0.117	-0.133	-	0.603	0.031	-	0.588*	0.417
		EXP	0.035	-	-0.353	-0.004	-	-0.319	0.495*	-	0.178
		THG	-0.162	-0.607	-	-0.441	-0.121	-	0.047	-0.027	-
