# Supplementary material for: Correlations of Behavioral Deficits with Brain Pathology Assessed through Longitudinal MRI and Histopathology in the R6/2 Mouse Model of HD
Source: PLoS One. 2013 Apr 4;8(4):e60012. doi: 10.1371/journal.pone.0060012 (PMC3617160; doi:10.1371/journal.pone.0060012)
Supplement: Table S5 — Correlations of MRI measures of brain abnormalities over time. Correlation of all volumetry and T2 relaxivity measures across the regions of interest studied, presented as Pearson r values. STR = striatum, CTX = cortex, HIPP = hippocampus, CC = corpus callosum, WB = whole brain, MUSC = muscle. *p<.05, **p<.01. (XLSX) [file pone.0060012.s007.xlsx]

## Sheet: Sheet1
			Volumetry					T2 relaxivity
			STR	CTX	HIPP	CC	WB	STR	CTX	HIPP	CC	MUSC
WT males	Volumetry	STR	-	0.388*	0.349*	-0.147	0.597**	-0.532**	-0.437**	-0.507**	-0.467**	-0.325*	WT females
		CTX	-0.155	-	0.066	-0.322*	0.623**	-0.185	-0.232	-0.134	-0.294	-0.135
		HIPP	0.161	-0.078	-	0.196	0.419**	-0.419*	-0.474**	-0.359*	-0.286	-0.346*
		CC	-0.14	-0.001	0.189	-	-0.064	0.079	0.042	0.061	0.04	-0.134
		WB	0.152	0.531**	0.59**	0.025	-	-0.504**	-0.597**	-0.441**	-0.516**	-0.298
	T2 relaxivity	STR	-0.147	-0.097	-0.636**	-0.093	-0.348*	-	0.824**	0.833**	0.757**	0.57**
		CTX	-0.214	0.103	-0.617**	-0.19	-0.299	0.763**	-	0.866**	0.755**	0.654**
		HIPP	-0.232	0.005	-0.579**	-0.145	-0.315	0.842**	0.816**	-	0.791**	0.591**
		CC	-0.332	0.026	-0.601**	0.085	-0.406*	0.818**	0.76**	0.798**	-	0.606**
		MUSC	0.015	-0.305	-0.128	-0.054	-0.287	0.33*	0.302	0.284	0.364*	-
R6/2 males	Volumetry	STR	-	0.354*	0	-0.19	0.208	0.177	0.213	0.178	0.112	0.241	R6/2 females
		CTX	0.25	-	0.508**	0.083	0.681**	0.501**	0.671**	0.668**	0.613**	0.399*
		HIPP	-0.016	0.599**	-	0.442**	0.543**	0.448**	0.562**	0.517**	0.474**	0.182
		CC	-0.151	0.32*	0.22	-	0.11	0.261	0.212	0.296	0.241	0.147
		WB	0.174	0.769**	0.723**	0.341*	-	0.473**	0.433**	0.47**	0.364*	0.204
	T2 relaxivity	STR	-0.056	0.66**	0.477**	0.491**	0.531**	-	0.823**	0.823**	0.763**	0.552**
		CTX	-0.109	0.64**	0.436**	0.484**	0.486**	0.969**	-	0.927**	0.935**	0.512**
		HIPP	-0.017	0.605**	0.443**	0.468**	0.46**	0.946**	0.939**	-	0.877**	0.545**
		CC	0.003	0.591**	0.422**	0.491**	0.459**	0.952**	0.951**	0.926**	-	0.432**
		MUSC	-0.036	0.3	0.335*	0.039	0.211	0.567**	0.533**	0.467**	0.594**	-
WT & R6/2 males	Volumetry	STR	-	0.526**	0.372**	-0.053	0.537**	-0.038	-0.054	-0.051	-0.137	-0.025	WT & R6/2 females
		CTX	0.292**	-	0.532**	0.061	0.78**	0.274*	0.294*	0.375**	0.226	0.174
		HIPP	0.319**	0.643**	-	0.373**	0.64**	0.142	0.102	0.174	0.106	-0.047
		CC	0.092	0.489**	0.539**	-	0.143	0.202	0.138	0.209	0.152	0.01
		WB	0.365**	0.816**	0.847**	0.528**	-	0.176	0.045	0.171	0.014	0.019
	T2 relaxivity	STR	0.036	0.568**	0.242*	0.364**	0.368**	-	0.816**	0.825**	0.753**	0.531**
		CTX	-0.08	0.486**	0.083	0.229*	0.231*	0.896**	-	0.899**	0.863**	0.562**
		HIPP	-0.005	0.516**	0.193	0.299**	0.3**	0.923**	0.898**	-	0.827**	0.531**
		CC	-0.039	0.495**	0.158	0.377**	0.257*	0.917**	0.893**	0.896**	-	0.523**
		MUSC	0.073	0.273*	0.253*	0.138	0.191	0.537**	0.482**	0.453**	0.555**	-
