# Supplementary material for: Correlations of Behavioral Deficits with Brain Pathology Assessed through Longitudinal MRI and Histopathology in the R6/2 Mouse Model of HD
Source: PLoS One. 2013 Apr 4;8(4):e60012. doi: 10.1371/journal.pone.0060012 (PMC3617160; doi:10.1371/journal.pone.0060012)
Supplement: Table S6 — Correlation of MR measures of brain abnormalities across the four time points investigated. Correlation of assessments of volumetry and T2 relaxivity in the regions of interest across the four ages investigated, 4, 8, 12 and 14 weeks, presented as Pearson r values. STR = striatum, CTX = cortex, HIPP = hippocampus, CC = corpus callosum, WB = whole brain, MUSC = muscle. *p<.05, **p<.01. (XLSX) [file pone.0060012.s008.xlsx]

## Sheet: 4
				Volumetry					T2 relaxivity
				STR	CTX	HIPP	CC	WB	STR	CTX	HIPP	CC	MUSC
4 weeks	WT males	Volumetry	STR	-	0.672*	0.201	-0.534	0.669*	-0.177	-0.081	-0.002	0.333	0.245	WT females
			CTX	-0.664	-	-0.029	-0.33	0.854**	0.071	0.065	0.005	0.011	0.052
			HIPP	-0.053	0.296	-	0.024	0.104	0.588	0.795*	0.498	0.461	0.257
			CC	-0.354	0.607	0.145	-	-0.311	-0.155	-0.184	0.228	-0.06	-0.309
			WB	-0.399	0.856**	0.556	0.572	-	0.057	0.115	0.319	0.307	0.334
		T2 relaxivity	STR	0.258	-0.4	-0.773*	-0.506	-0.437	-	0.628	0.454	0.35	0.564
			CTX	0.073	-0.416	-0.7*	-0.558	-0.501	0.928**	-	0.917**	-0.108	0.101
			HIPP	0.027	-0.433	-0.727*	-0.625	-0.577	0.892**	0.98**	-	0.622	0.598
			CC	0.141	-0.235	-0.916**	-0.133	-0.436	0.762*	0.584	0.677	-	0.809**
			MUSC	0.286	-0.557	-0.249	-0.754*	-0.396	0.621	0.719*	0.713*	0.283	-
	R6/2 males	Volumetry	STR	-	0.35	0.138	-0.245	0.637*	0.481	0.711*	0.187	0.376	0.154	R6/2 females
			CTX	0.596	-	-0.243	-0.268	0.63	-0.248	-0.167	-0.149	-0.494	-0.002
			HIPP	-0.253	0.204	-	0.553	0.254	0.459	0.475	0.597	0.401	-0.622
			CC	-0.396	-0.25	-0.383	-	-0.276	0.134	0.105	0.298	0.328	-0.101
			WB	-0.282	0.326	0.594	-0.256	-	0.438	0.39	0.405	-0.024	-0.307
		T2 relaxivity	STR	-0.021	-0.368	-0.204	0.215	-0.611	-	0.894**	0.562	0.696*	-0.298
			CTX	-0.101	-0.223	-0.102	0.439	-0.513	0.93**	-	0.398	0.797**	-0.211
			HIPP	0.012	-0.273	-0.335	0.597	-0.735*	0.77**	0.872**	-	0.323	-0.103
			CC	0.127	-0.385	-0.252	0.207	-0.752*	0.934**	0.842**	0.772**	-	-0.023
			MUSC	-0.181	-0.392	0.762*	-0.395	-0.077	0.473	0.266	-0.013	0.527	-
	WT & R6/2 males	Volumetry	STR	-	0.512*	0.17	-0.378	0.654**	0.281	0.441	0.111	0.327	0.181	WT & R6/2 females
			CTX	0.003	-	-0.141	-0.295	0.73**	-0.116	-0.073	-0.064	-0.121	0.037
			HIPP	-0.041	0.345	-	0.337	0.199	0.452	0.467	0.501*	0.386	-0.197
			CC	-0.222	0.354	0.167	-	-0.293	0.028	0.001	0.208	0.054	-0.197
			WB	-0.199	0.67**	0.642**	0.517*	-	0.356	0.341	0.349	0.189	0.015
		T2 relaxivity	STR	0.123	-0.411	-0.65**	-0.388	-0.518*	-	0.874**	0.623**	0.531*	-0.098
			CTX	-0.048	-0.39	-0.553*	-0.332	-0.563*	0.918**	-	0.641**	0.46	-0.178
			HIPP	-0.002	-0.368	-0.576**	-0.203	-0.58**	0.825**	0.921**	-	0.54*	0.224
			CC	0.115	-0.329	-0.542*	0.011	-0.484*	0.815**	0.737**	0.735**	-	0.54*
			MUSC	-0.002	-0.438	0.132	-0.474*	-0.217	0.446	0.426	0.265	0.442	-
8 weeks	WT males	Volumetry	STR	-	0.247	-0.891**	-0.163	0.221	0.345	0.237	0.201	0.487	0.5	WT females
			CTX	0.313	-	-0.318	0.082	0.487	0.468	0.337	0.097	-0.227	0.412
			HIPP	-0.176	-0.032	-	0.329	-0.055	-0.214	-0.161	-0.192	-0.34	-0.532
			CC	0.381	-0.543	0.14	-	0.018	0.414	0.479	0.279	0.277	0.108
			WB	0.12	0.706*	0.593	-0.45	-	0.164	-0.07	-0.022	-0.257	0.015
		T2 relaxivity	STR	-0.001	-0.22	0.135	0.203	0.081	-	0.926**	0.664*	0.523	0.777**
			CTX	-0.523	0.03	-0.042	-0.429	0.134	0.6	-	0.668*	0.508	0.829**
			HIPP	-0.332	0.214	-0.177	-0.561	0.202	0.402	0.908**	-	0.688*	0.398
			CC	0.033	-0.083	-0.236	0.027	-0.127	0.52	0.609	0.493	-	0.318
			MUSC	0.153	0.35	0.222	-0.156	0.296	0.108	0.008	-0.049	0.098	-
	R6/2 males	Volumetry	STR	-	0.654*	0.084	-0.291	-0.038	0.026	0.235	0.159	0.137	0.451	R6/2 females
			CTX	0.144	-	0.565	0.028	0.401	0.144	0.25	-0.042	0.012	0.373
			HIPP	-0.336	0.642*	-	0.348	0.501	-0.108	-0.092	-0.325	-0.442	0.072
			CC	-0.199	0.086	0.099	-	0.379	0.323	0.172	0.263	0.22	0.427
			WB	-0.158	0.738**	0.824**	-0.117	-	-0.217	-0.324	-0.426	-0.551	-0.113
		T2 relaxivity	STR	-0.051	-0.583	-0.284	0.214	-0.457	-	0.952**	0.84**	0.511	0.752*
			CTX	0.184	-0.516	-0.294	0.258	-0.514	0.924**	-	0.892**	0.557	0.822**
			HIPP	0.249	-0.6	-0.394	0.313	-0.623*	0.811**	0.929**	-	0.706*	0.851**
			CC	0.568	-0.525	-0.478	0.191	-0.553	0.434	0.584	0.707*	-	0.572
			MUSC	0.297	-0.621*	-0.721*	-0.047	-0.47	0.321	0.228	0.293	0.609*	-
	WT & R6/2 males	Volumetry	STR	-	0.67**	0.083	-0.185	0.285	0.288	0.349	0.214	0.267	0.466*	WT & R6/2 females
			CTX	0.193	-	0.418	0.057	0.682**	0.521*	0.448*	0.121	0.113	0.381
			HIPP	-0.141	0.594**	-	0.321	0.418	0.086	0.047	-0.168	-0.248	-0.08
			CC	0.139	0.305	0.514*	-	0.187	0.324	0.297	0.261	0.252	0.291
			WB	0.04	0.81**	0.83**	0.307	-	0.251	0.055	-0.13	-0.172	0.053
		T2 relaxivity	STR	0.028	0.245	0.487*	0.617**	0.474*	-	0.942**	0.75**	0.536*	0.735**
			CTX	-0.129	0.114	0.252	0.255	0.282	0.809**	-	0.807**	0.555*	0.816**
			HIPP	-0.031	-0.145	-0.097	-0.026	-0.013	0.508*	0.854**	-	0.672**	0.733**
			CC	0.321	-0.041	0.027	0.333	0.064	0.567**	0.667**	0.616**	-	0.462*
			MUSC	0.236	-0.061	0.028	0.109	0.143	0.361	0.243	0.174	0.465*	-
12 weeks	WT males	Volumetry	STR	-	0.227	0.545	-0.185	0.118	-0.444	-0.125	-0.041	-0.364	-0.493	WT females
			CTX	0.171	-	0.197	-0.29	0.618	-0.242	-0.258	0.209	-0.446	-0.145
			HIPP	0.012	-0.152	-	0.439	0.602	-0.13	0.043	0.357	-0.096	-0.551
			CC	0.262	-0.261	0.651	-	0.381	0.347	-0.045	-0.014	-0.012	-0.259
			WB	0.14	0.497	0.482	0.098	-	0.097	-0.173	0.348	-0.509	-0.16
		T2 relaxivity	STR	-0.202	-0.076	-0.824**	-0.627	-0.294	-	0.82**	0.724*	0.534	0.522
			CTX	0.069	0.077	-0.752*	-0.36	-0.08	0.838**	-	0.708*	0.716*	0.447
			HIPP	0.494	0.342	-0.52	-0.254	0.166	0.6	0.793*	-	0.362	0.276
			CC	-0.49	-0.478	-0.111	-0.185	-0.338	0.141	-0.218	-0.589	-	0.176
			MUSC	0.009	-0.682*	0.06	0.181	-0.404	-0.035	-0.133	-0.385	0.387	-
	R6/2 males	Volumetry	STR	-	0.013	-0.334	0.313	-0.239	0.528	0.443	0.329	0.145	0.294	R6/2 females
			CTX	0.345	-	0.356	-0.022	0.348	0.289	0.416	0.241	-0.235	0.355
			HIPP	0.321	-0.41	-	-0.658	0.553	-0.011	-0.005	-0.381	-0.444	0.44
			CC	0.573	0.361	0.217	-	0.089	0.626	-0.401	0.245	-0.22	-0.2
			WB	0.746**	0.157	0.698*	0.611*	-	0.305	-0.403	-0.079	-0.846**	0.352
		T2 relaxivity	STR	0.364	0.257	0.122	0.154	0.263	-	0.094	0.452	-0.121	0.638
			CTX	0.573	0.035	0.507	0.115	0.396	0.852**	-	0.628	0.592	0.231
			HIPP	0.381	-0.039	0.321	0.089	0.259	0.876**	0.783**	-	0.478	0.026
			CC	0.613*	0.046	0.276	0.25	0.366	0.834**	0.852**	0.807**	-	-0.413
			MUSC	0.15	0.38	-0.375	-0.24	-0.133	0.448	0.267	0.1	0.415	-
	WT & R6/2 males	Volumetry	STR	-	0.608**	0.594**	0.266	0.511*	-0.004	0.155	0.267	-0.201	-0.236	WT & R6/2 females
			CTX	0.593**	-	0.735**	0.325	0.841**	-0.07	0.18	0.397	-0.209	-0.037
			HIPP	0.54*	0.756**	-	0.426	0.823**	-0.146	0.135	0.258	-0.186	-0.124
			CC	0.529*	0.438	0.664**	-	0.488	0.231	0.012	0.214	-0.008	-0.266
			WB	0.634**	0.878**	0.908**	0.561*	-	0.013	-0.035	0.327	-0.39	-0.003
		T2 relaxivity	STR	0.409	0.634**	0.474*	0.188	0.608**	-	0.212	0.409	0.03	0.534*
			CTX	0.545*	0.692**	0.567*	0.275	0.708**	0.929**	-	0.677**	0.639**	0.357
			HIPP	0.614**	0.67**	0.606**	0.32	0.699**	0.893**	0.887**	-	0.366	0.19
			CC	0.384	0.513*	0.583**	0.338	0.595**	0.79**	0.719**	0.708**	-	0.004
			MUSC	0.226	0.204	0.235	0.182	0.173	0.39	0.336	0.182	0.489*	-
14 weeks	WT males	Volumetry	STR	-	0.094	0.017	0.133	0.008	0.039	0.168	-0.085	0.441	0.187	WT females
			CTX	0.433	-	0.629	-0.719*	0.826**	-0.299	-0.573	-0.702*	-0.611	-0.411
			HIPP	-0.196	0.346	-	-0.498	0.589	-0.709*	-0.663	-0.652	-0.433	-0.319
			CC	-0.55	0.009	0.644	-	-0.556	0.31	0.507	0.727*	0.931**	0.269
			WB	0.376	0.719*	0.68*	0.232	-	-0.41	-0.819**	-0.817**	-0.561	-0.756*
		T2 relaxivity	STR	-0.35	-0.14	0.419	0.729*	0.208	-	0.57	0.659	0.294	0.356
			CTX	0.304	0.376	-0.201	-0.31	0.145	0.148	-	0.791*	0.619	0.812**
			HIPP	-0.261	-0.387	0.14	0.493	0.056	0.911**	0.178	-	0.682*	0.497
			CC	-0.199	-0.01	0.07	0.431	0.173	0.852**	0.459	0.868**	-	0.405
			MUSC	-0.01	-0.151	-0.422	0.052	-0.413	0.319	0.236	0.367	0.538	-
	R6/2 males	Volumetry	STR	-	0.784*	-0.515	-0.237	0.501	0.121	0.414	0.547	0.323	0.16	R6/2 females
			CTX	0.654*	-	-0.206	0.043	0.853*	0.246	0.348	0.465	0.723	-0.267
			HIPP	0.107	-0.127	-	0.688	0.089	0.725	0.397	0.285	0.258	-0.28
			CC	0.025	-0.091	0.285	-	0.21	0.609	0.138	0.423	0.151	0.175
			WB	0.798**	0.65*	0.063	0.155	-	0.215	0.171	0.239	0.597	-0.234
		T2 relaxivity	STR	0.384	-0.014	0.479	0.387	-0.023	-	0.86*	0.844*	0.559	-0.239
			CTX	0.026	0.312	-0.271	-0.166	-0.138	0.254	-	0.859*	0.572	-0.313
			HIPP	0.343	-0.028	0.577	-0.299	0.134	0.618	0.301	-	0.451	0.021
			CC	0.183	-0.196	0.585	0.209	-0.186	0.572	0.075	0.503	-	-0.762*
			MUSC	-0.016	-0.108	0.299	-0.199	-0.102	0.123	-0.074	0.225	0.242	-
	WT & R6/2 males	Volumetry	STR	-	0.815**	0.624**	0.502*	0.807**	0.609*	0.448	0.651**	0.729**	0.338	WT & R6/2 females
			CTX	0.749**	-	0.856**	0.457	0.95**	0.606*	0.213	0.531*	0.573*	0.116
			HIPP	0.617**	0.906**	-	0.585*	0.841**	0.55*	0.185	0.502*	0.554*	0.12
			CC	0.277	0.637**	0.75**	-	0.577*	0.693**	0.512*	0.689**	0.796**	0.364
			WB	0.763**	0.942**	0.906**	0.685**	-	0.632**	0.241	0.55*	0.662**	0.099
		T2 relaxivity	STR	0.575**	0.833**	0.917**	0.803**	0.828**	-	0.689**	0.784**	0.697**	0.348
			CTX	0.436	0.496*	0.376	0.132	0.425	0.453	-	0.717**	0.669**	0.591*
			HIPP	0.518*	0.769**	0.873**	0.651**	0.786**	0.954**	0.456	-	0.689**	0.325
			CC	0.53*	0.763**	0.858**	0.71**	0.757**	0.925**	0.529*	0.918**	-	0.264
			MUSC	0.266	0.36	0.429	0.234	0.294	0.456*	0.261	0.495*	0.524*	-
