# Supplementary material for: Correlations of Behavioral Deficits with Brain Pathology Assessed through Longitudinal MRI and Histopathology in the R6/2 Mouse Model of HD
Source: PLoS One. 2013 Apr 4;8(4):e60012. doi: 10.1371/journal.pone.0060012 (PMC3617160; doi:10.1371/journal.pone.0060012)
Supplement: Table S8 — Correlation of behavioral performance against MR measures of pathology at three time points. Correlation of behavioral performance with age-matched assessment of brain abnormalities through MRI; 4 week MRI versus 5 week behavior, 8 week MRI versus 9 week behavior, 12 and 14 week MRI versus 13 week behavior. Presented as Pearson r values. RR = rotarod, EXP = exploratory activity in an open field, THIG = thigmotaxis, STR = striatum, CTX = cortex, HIPP = hippocampus, CC = corpus callosum, WB = whole brain, MUSC = muscle. *p<.05, **p<.01. (XLSX) [file pone.0060012.s010.xlsx]

## Sheet: 5
			Males										Females
			Volumetry					T2 relaxivity					Volumetry					T2 relaxivity
			STR	CTX	HIPP	CC	WB	STR	CTX	HIPP	CC	MUSC	STR	CTX	HIPP	CC	WB	STR	CTX	HIPP	CC	MUSC
4 weeks	WT	RR	-0.413	0.032	0.263	0.202	-0.004	-0.618	-0.45	-0.351	0.105	-0.082	0.231	0.222	-0.546	-0.081	-0.094	-0.559	-0.919**	-0.826**	-0.32	-0.46
		EXP	-0.027	0	-0.393	0.433	-0.144	-0.029	-0.176	-0.193	0.479	-0.352	0.166	-0.249	0.204	0.341	-0.199	-0.262	-0.194	-0.292	-0.129	-0.351
		THG	-0.15	0.147	0.307	0.18	0.199	-0.298	-0.127	-0.102	-0.315	-0.094	-0.341	-0.211	-0.221	0.187	0.039	-0.092	0.135	0.656*	0.171	0.41
	R6/2	RR	0.117	-0.083	0.091	-0.397	-0.065	-0.332	-0.499	-0.389	-0.249	0.085	0.159	-0.243	-0.375	-0.508	-0.374	-0.331	-0.135	-0.42	-0.198	0.441
		EXP	-0.38	0.336	0.362	0.442	0.496	-0.287	-0.016	-0.118	-0.376	-0.125	0.2	-0.28	0.566	0.622	-0.003	0.43	0.453	0.6	0.361	0.008
		THG	-0.742*	-0.505	0.438	-0.161	0.322	0.356	0.309	0.035	0.197	0.42	-0.319	0.176	0.398	0.533	-0.083	-0.471	-0.389	-0.189	-0.225	-0.352
	WT & R6/2	RR	-0.232	-0.123	0.068	-0.163	-0.17	-0.404	-0.343	-0.316	-0.085	0.041	0.161	0.082	-0.435	-0.208	-0.204	-0.456	-0.473*	-0.732**	-0.32	-0.13
		EXP	-0.115	0.237	-0.01	0.487*	0.182	-0.157	-0.178	-0.185	-0.015	-0.213	0.188	-0.262	0.426	0.498*	-0.083	0.221	0.251	0.121	0.037	-0.183
		THG	-0.289	-0.076	0.363	0.132	0.254	-0.163	-0.021	-0.064	-0.087	0.147	-0.338	-0.001	0.141	0.388	-0.054	-0.422	-0.331	0.098	-0.008	0.074
8 weeks	WT	RR	0.16	-0.087	0.476	0.044	0.367	0.107	-0.29	-0.183	-0.644	-0.064	0.386	0.715*	-0.477	-0.065	-0.023	0.513	0.354	0.159	0.098	0.44
		EXP	0.017	-0.046	-0.357	-0.52	-0.034	-0.162	0.018	0.132	0.179	-0.073	0.169	0.446	-0.143	-0.518	0.285	0.173	-0.086	0.009	-0.183	-0.02
		THG	-0.145	0.551	0.248	-0.147	0.505	-0.108	0.127	0.096	-0.147	-0.256	0.083	-0.304	-0.164	0.202	0.061	-0.291	-0.17	-0.252	-0.088	0.084
	R6/2	RR	-0.292	-0.335	0.15	-0.196	0.19	0.322	0.274	0.216	0.126	0.033	-0.03	-0.11	0.297	0.239	0.433	-0.643*	-0.604	-0.46	-0.445	-0.345
		EXP	-0.492	0.271	0.686*	0.679*	0.351	0.141	0.169	0.146	-0.216	-0.586	-0.159	-0.053	0.156	0.788**	0.263	0.443	0.317	0.481	0.219	0.633*
		THG	0.349	0.351	-0.019	-0.636*	0.37	-0.454	-0.431	-0.654*	-0.105	0.068	0.736*	0.177	-0.263	-0.565	-0.509	-0.167	0.114	0.222	0.309	0.223
	WT & R6/2	RR	-0.013	0.21	0.597**	0.361	0.585**	0.584**	0.292	0.103	0.071	0.153	0.37	0.673**	0.148	0.051	0.508*	0.355	0.228	0.028	0.107	0.169
		EXP	-0.102	0.509*	0.498*	0.448*	0.57**	0.576**	0.421	0.203	0.268	-0.017	0.146	0.423	0.171	0.087	0.457*	0.463*	0.266	0.317	0.089	0.385
		THG	0.067	0.17	-0.065	-0.433	0.112	-0.379	-0.242	-0.299	-0.231	-0.19	0.65**	0.232	-0.073	-0.233	-0.072	-0.031	0.121	0.132	0.187	0.223
12 weeks	WT	RR	0.413	0.251	0.48	0.047	0.226	-0.588	-0.615	-0.15	-0.416	0.067	0.322	0.565	0.08	-0.109	0.146	-0.155	-0.242	0.161	-0.36	0.01
		EXP	0.024	-0.126	-0.564	-0.469	-0.453	0.471	0.206	0.047	0.348	0.614	-0.172	0.04	-0.214	-0.211	-0.034	-0.709*	-0.717*	-0.685*	-0.443	0.089
		THG	-0.567	0.166	0.303	0.276	0.13	-0.279	-0.104	-0.281	-0.263	-0.336	0.433	-0.246	0.793*	0.246	0.26	0.203	0.642	0.484	0.302	-0.108
	R6/2	RR	-0.36	-0.543	0.057	-0.73*	-0.159	0.255	0.063	0.189	0.076	0.331	-0.429	0.052	0.434	-0.319	0.236	-0.477	-0.49	-0.567	-0.356	-0.482
		EXP	-0.075	0.064	0.203	0.157	0.255	-0.057	-0.138	-0.314	-0.192	0.228	-0.071	-0.664	0.043	-0.37	-0.08	-0.532	-0.553	-0.622	-0.185	-0.292
		THG	0.553	0.056	0.657*	0.448	0.549	0.097	0.467	0.139	0.489	-0.068	-0.354	0.568	0.338	-0.801	-0.044	-0.538	0.637	0.286	0.219	0.007
	WT & R6/2	RR	0.555*	0.679**	0.769**	0.315	0.686**	0.451	0.385	0.54*	0.427	0.418	0.592*	0.854**	0.677**	0.327	0.754**	-0.215	0.035	0.265	-0.098	0.012
		EXP	0.325	0.52*	0.397	0.109	0.471*	0.551*	0.468*	0.345	0.434	0.586**	0.3	0.517*	0.395	0.123	0.521*	-0.384	-0.313	-0.234	-0.212	0.051
		THG	0.191	0.318	0.461*	0.409	0.442	0.226	0.403	0.259	0.428	-0.003	0.268	0.556*	0.595*	0.139	0.391	-0.458	0.598*	0.402	0.22	0.004
14 weeks	WT	RR	-0.353	0.323	0.618	0.818**	0.282	0.483	-0.055	0.207	0.33	0.207	-0.112	0.343	0.117	0.042	0.231	-0.016	-0.381	-0.065	-0.07	-0.281
		EXP	0.394	0.074	-0.224	-0.05	-0.221	0.219	0.342	0.137	0.189	0.589	-0.345	0.003	0.093	-0.615	-0.211	-0.225	-0.056	-0.244	-0.636	0.242
		THG	-0.047	0.144	0.253	-0.107	0.231	-0.486	-0.204	-0.521	-0.638	-0.943**	0.702*	-0.519	-0.293	0.653	-0.468	0.198	0.432	0.32	0.792*	0.499
	R6/2	RR	0.136	-0.163	0.111	0.062	-0.052	-0.057	-0.487	-0.102	0.306	-0.571	-0.313	0.172	0.689	0.567	0.397	0.496	0.171	0.062	0.607	-0.471
		EXP	0.152	0.28	0.218	0.443	0.279	0.075	-0.025	-0.013	-0.125	-0.038	0.101	0.112	0.188	0.341	0.023	0.401	0.256	0.261	0.353	0.024
		THG	0.381	0.292	0.202	-0.338	0.591	-0.117	0.191	0.663	-0.033	0.264	-0.666	-0.678	0.279	-0.151	-0.243	-0.365	-0.44	-0.677	-0.566	0.106
	WT & R6/2	RR	0.392	0.724**	0.774**	0.801**	0.715**	0.756**	0.253	0.657**	0.734**	0.267	0.664**	0.858**	0.828**	0.651**	0.847**	0.671**	0.229	0.532*	0.658**	0.13
		EXP	0.566*	0.603**	0.57*	0.491*	0.518*	0.587**	0.443	0.561*	0.52*	0.409	0.453	0.607*	0.621*	0.265	0.573*	0.433	0.261	0.398	0.259	0.342
		THG	0.353	0.376	0.354	0.057	0.448	0.185	0.109	0.387	0.145	0.13	0.216	0.246	0.458	0.359	0.331	0.278	0.138	-0.083	0.302	0.309
