# Supplementary material for: Correlations of Behavioral Deficits with Brain Pathology Assessed through Longitudinal MRI and Histopathology in the R6/2 Mouse Model of HD
Source: PLoS One. 2013 Apr 4;8(4):e60012. doi: 10.1371/journal.pone.0060012 (PMC3617160; doi:10.1371/journal.pone.0060012)
Supplement: Table S9 — Correlation of regional levels of R6/2 brain mHTT. Correlation of regional levels of both total mHTT and nuclear inclusions across different brain regions in the R6/2, presented as Pearson r values. Tot mHTT = total mHTT, Nuc mHTT = nuclear mHTT inclusions, STR = striatum, CTX = cortex, HIPP = hippocampus, DG = dentate gyrus, CA1 = hippocampal CA1 subfield, CA2 = hippocampal CA2 subfield, CA3 = hippocampal CA3 subfield. *p<.05, **p<.01. (XLSX) [file pone.0060012.s011.xlsx]

## Sheet: Sheet1
			All mHTT							Nuc mHTT
			STR	CTX	HIPP	DG	CA1	CA2	CA3	STR	CTX	HIPP	DG	CA1	CA2	CA3
R6/2 males	Tot mHTT	STR	-	-0.009	0.194	0.396	0.297	0.167	0.302	0.395	0.052	0.018	0.352	0.181	-0.095	-0.551	R6/2 females
		CTX	0.751*	-	0.868**	0.906*	0.895*	0.901*	0.898*	-0.284	0.579	0.321	0.486	0.357	-0.366	0.387
		HIPP	0.76*	0.976**	-	0.97**	0.947**	0.93**	0.941**	-0.195	0.569	0.374	0.603	0.438	-0.322	0.286
		DG	0.671	0.834**	0.983**	-	0.972**	0.922**	0.941**	-0.172	0.451	0.271	0.632	0.382	-0.384	0.116
		CA1	0.661	0.87**	0.982**	0.996**	-	0.98**	0.863*	-0.219	0.34	0.28	0.643	0.419	-0.31	0.072
		CA2	0.818*	0.685*	0.941**	0.914**	0.896**	-	0.786	-0.164	0.386	0.361	0.598	0.505	-0.194	0.076
		CA3	0.719*	0.847**	0.963**	0.958**	0.95**	0.862**	-	-0.323	0.473	0.244	0.637	0.253	-0.475	0.385
	Nuc mHTT	STR	0.759*	0.552	0.701	0.648	0.644	0.784*	0.635	-	0.466	0.417	-0.169	0.527	0.601	-0.556
		CTX	0.575	0.511	0.713*	0.645	0.643	0.842**	0.5	0.644	-	0.799*	0.109	0.559	0.107	0.225
		HIPP	0.45	0.807**	0.799**	0.739*	0.772*	0.702*	0.686*	0.579	0.581	-	0.629	0.947**	0.724	0.309
		DG	0.097	0.652	0.746*	0.795*	0.803**	0.63	0.682*	0.327	0.492	0.805**	-	0.616	0.197	0.331
		CA1	0.262	0.786*	0.781*	0.783*	0.822**	0.663	0.674*	0.575	0.658	0.917**	0.889**	-	0.698	0.033
		CA2	0.531	0.206	0.419	0.375	0.373	0.616	0.195	0.491	0.762*	0.478	0.287	0.412	-	-0.069
		CA3	0.565	0.654	0.65	0.545	0.545	0.533	0.724*	0.33	0.178	0.615	0.315	0.368	0.003	-
R6/2 males & females	Tot mHTT	STR	-	0.489	0.617*	0.604*	0.581*	0.657*	0.586*	0.652*	0.357	0.307	0.165	0.24	0.319	0.196
		CTX	0.489	-	0.883**	0.843**	0.859**	0.724**	0.852**	0.341	0.589*	0.725**	0.618*	0.718**	0.084	0.587*
		HIPP	0.617*	0.883**	-	0.98**	0.97**	0.929**	0.939**	0.494	0.622*	0.721**	0.715**	0.728**	0.204	0.54*
		DG	0.604*	0.843**	0.98**	-	0.987**	0.908**	0.936**	0.473	0.545*	0.659**	0.76**	0.726**	0.172	0.431
		CA1	0.581*	0.859**	0.97**	0.987**	-	0.884**	0.893**	0.472	0.492	0.693**	0.763**	0.778**	0.181	0.414
		CA2	0.657*	0.724**	0.929**	0.908**	0.884**	-	0.846**	0.592*	0.686**	0.643**	0.62*	0.625*	0.419	0.436
		CA3	0.586*	0.852**	0.939**	0.936**	0.893**	0.846**	-	0.417	0.53	0.596*	0.665**	0.579*	0.062	0.646**
	Nuc mHTT	STR	0.652*	0.341	0.494	0.473	0.472	0.592*	0.417	-	0.593*	0.552*	0.215	0.569*	0.543*	0.12
		CTX	0.357	0.589*	0.622*	0.545*	0.492	0.686**	0.53	0.593*	-	0.739**	0.373	0.594*	0.585*	0.307
		HIPP	0.307	0.725**	0.721**	0.659**	0.693**	0.643**	0.596*	0.552*	0.739**	-	0.768**	0.911**	0.512	0.538*
		DG	0.165	0.618*	0.715**	0.76**	0.763**	0.62*	0.665**	0.215	0.373	0.768**	-	0.832**	0.25	0.314
		CA1	0.24	0.718**	0.728**	0.726**	0.778**	0.625*	0.579*	0.569*	0.594*	0.911**	0.832**	-	0.401	0.277
		CA2	0.319	0.084	0.204	0.172	0.181	0.419	0.062	0.543*	0.585*	0.512	0.25	0.401	-	0.057
		CA3	0.196	0.587*	0.54*	0.431	0.414	0.436	0.646**	0.12	0.307	0.538*	0.314	0.277	0.057	-
