# Supplementary material for: Correlations of Behavioral Deficits with Brain Pathology Assessed through Longitudinal MRI and Histopathology in the R6/2 Mouse Model of HD
Source: PLoS One. 2013 Apr 4;8(4):e60012. doi: 10.1371/journal.pone.0060012 (PMC3617160; doi:10.1371/journal.pone.0060012)
Supplement: Table S10 — Correlation of measures of neuronal characteristics assessed through stereology. Correlation of stereological measures taken from NeuN-stained sections, presented as Pearson r values. STR = striatum, M1 CTX = M1 cortex, Neur no. = neuronal number, Neur dens. = neuronal density. *p<.05, **p<.01. (XLSX) [file pone.0060012.s012.xlsx]

## Sheet: Sheet1
			STR			M1 CTX
			Neur no.	Neur dens.	Volume	Neur no.	Neur dens.	Volume
WT males	STR	Neur no.	-	0.571	0.757*	0.176	0.828*	-0.616	WT females
		Neur dens.	0.898**	-	0.574	0.289	0.616	0.157
		Volume	-0.184	-0.596	-	0.195	0.518	-0.474
	M1 CTX	Neur no.	0.282	0.159	0.111	-	0.49	-0.087
		Neur dens.	-0.18	-0.161	0.12	0.26	-	-0.608
		Volume	0.371	0.256	0.001	0.725	-0.475	-
R6/2 males	STR	Neur no.	-	0.872*	0.034	0.631	0.507	0.07	R6/2 females
		Neur dens.	0.814**	-	-0.458	0.765*	0.714	-0.072
		Volume	0.949**	0.593	-	-0.418	-0.548	0.289
	M1 CTX	Neur no.	0.68*	0.316	0.795*	-	0.732	0.203
		Neur dens.	0.608	0.787*	0.387	0.094	-	-0.518
		Volume	0.262	-0.16	0.487	0.834**	-0.467	-
WT & R6/2 males	STR	Neur no.	-	0.656**	0.164	0.304	0.529*	-0.193	WT & R6/2 females
		Neur dens.	0.653**	-	-0.703**	0.262	0.865**	-0.647*
		Volume	0.361	-0.461	-	0.082	-0.607*	0.681*
	M1 CTX	Neur no.	0.602*	0.312	0.311	-	0.371	-0.074
		Neur dens.	0.58*	0.794**	-0.333	0.244	-	-0.785**
		Volume	0.027	-0.393	0.541*	0.585*	-0.628**	-
