# Supplementary material for: Correlations of Behavioral Deficits with Brain Pathology Assessed through Longitudinal MRI and Histopathology in the R6/2 Mouse Model of HD
Source: PLoS One. 2013 Apr 4;8(4):e60012. doi: 10.1371/journal.pone.0060012 (PMC3617160; doi:10.1371/journal.pone.0060012)
Supplement: Table S11 — Correlation of mHTT levels against MRI measures of R6/2 brain pathology. Correlation of MRI measures of brain abnormalities taken at 14 weeks against mHTT abundance in R6/2 only, presented as Pearson r values. Tot mHTT = total mHTT, Nuc mHTT = nuclear mHTT inclusions, STR = striatum, CTX = cortex, HIPP = hippocampus, CC = corpus callosum, WB = whole brain, MUSC = muscle. *p<.05. (XLSX) [file pone.0060012.s013.xlsx]

## Sheet: Sheet1
			Volumetry					T2 relaxivity
			STR	CTX	HIPP	CC	WB	STR	CTX	HIPP	CC	MUSC
R6/2 males	Tot mHTT	STR	0.153	-0.66	-0.05	0.135	-0.012	0.096	-0.616	-0.155	0.377	0.2
		CTX	-0.089	-0.626	0.02	-0.073	-0.296	0.308	-0.45	0.091	-0.068	0.019
		HIPP	-0.111	-0.616	-0.378	-0.073	-0.313	0.113	-0.345	-0.325	-0.107	-0.079
	Nuc mHTT	STR	-0.378	-0.83*	-0.278	0.303	-0.477	-0.027	-0.283	-0.569	0.212	0.288
		CTX	-0.403	-0.762*	-0.569	0.019	-0.243	-0.454	-0.186	-0.412	-0.175	-0.363
		HIPP	-0.419	-0.687*	-0.234	-0.236	-0.643	0.075	-0.063	0.02	-0.046	-0.247
R6/2 females	Tot mHTT	STR	-0.113	0.149	0.733	0.3	0.236	0.788	0.8	0.6	0.554	-0.724
		CTX	0.003	0.27	0.374	0.553	0.688	0.134	-0.198	-0.04	0.052	0.317
		HIPP	0.051	0.363	0.482	0.576	0.771	0.3	0.002	0.114	0.217	0.135
	Nuc mHTT	STR	0.036	-0.018	-0.119	-0.551	0.041	-0.232	0.082	-0.158	-0.129	-0.347
		CTX	-0.206	-0.084	0.149	-0.185	0.382	-0.332	-0.351	-0.565	-0.264	0.023
		HIPP	0.633	0.657	-0.308	-0.472	0.752	-0.19	0.104	-0.076	0.36	-0.285
R6/2 males & females	Tot mHTT	STR	0.057	-0.34	0.27	0.182	0.082	0.35	0.122	0.274	0.386	0.047
		CTX	-0.066	-0.35	0.133	0.101	0.021	0.239	-0.265	0.013	0.002	0.06
		HIPP	-0.059	-0.336	-0.067	0.09	0.014	0.152	-0.148	-0.054	-0.016	-0.052
	Nuc mHTT	STR	-0.251	-0.475	-0.17	0.078	-0.2	-0.042	-0.078	-0.223	0.155	0.194
		CTX	-0.346	-0.343	-0.13	0.04	0.158	-0.213	-0.24	-0.386	0.007	-0.214
		HIPP	-0.123	-0.301	-0.231	-0.267	-0.184	0.001	0.011	-0.023	0.088	-0.246
