# Supplementary material for: Correlations of Behavioral Deficits with Brain Pathology Assessed through Longitudinal MRI and Histopathology in the R6/2 Mouse Model of HD
Source: PLoS One. 2013 Apr 4;8(4):e60012. doi: 10.1371/journal.pone.0060012 (PMC3617160; doi:10.1371/journal.pone.0060012)
Supplement: Table S12 — Correlation of neuronal characteristics versus MRI measures of brain abnormalities. Correlation of brain abnormalities at 14 weeks assessed through MRI against stereological analyses of NeuN-stained sections, presented as Pearson r values. STR = striatum, M1 CTX = M1 cortex, Neur no. = neuronal number, Neur dens. = neuronal density, CTX = cortex, HIPP = hippocampus, CC = corpus callosum, WB = whole brain, MUSC = muscle. *p<.05, **p<.01. (XLSX) [file pone.0060012.s014.xlsx]

## Sheet: Sheet1
				Volumetry					T2 relaxivity
				STR	CTX	HIPP	CC	WB	STR	CTX	HIPP	CC	MUSC
WT	Males	STR	Neur no.	-0.059	-0.709*	-0.529	-0.123	-0.837**	0.159	-0.036	0.321	0.123	0.672
			Neur dens.	-0.417	-0.713*	-0.362	0.131	-0.895**	0.23	-0.075	0.322	0.163	0.629
			Volume	0.793*	0.265	-0.138	-0.472	0.499	-0.139	0.121	-0.035	-0.058	-0.179
		M1 CTX	Neur no.	0.377	-0.287	-0.144	0.052	0.05	0.183	0.142	0.386	0.106	-0.124
			Neur dens.	0.125	-0.13	-0.718	-0.755*	0.001	-0.248	0.44	0.127	0.214	-0.081
			Volume	0.254	-0.156	0.373	0.589	0.043	0.322	-0.189	0.24	-0.069	-0.055
	Females	STR	Neur no.	-0.12	-0.317	-0.619	0.386	-0.396	0.377	0.209	0.472	0.256	0.029
			Neur dens.	-0.076	0.217	-0.091	0.082	-0.131	0.537	0.21	0.545	0.089	0.035
			Volume	0.163	-0.294	-0.661	0.41	-0.334	0.799*	0.256	0.533	0.344	0.137
		M1 CTX	Neur no.	0.429	-0.435	-0.041	0.39	-0.491	0.046	0.258	0.469	0.499	0.101
			Neur dens.	0.122	-0.206	-0.337	0.32	-0.521	0.125	0.407	0.508	0.362	0.249
			Volume	-0.581	0.184	0.57	-0.224	0.313	-0.087	-0.449	-0.138	-0.388	-0.284
R6/2	Males	STR	Neur no.	-0.475	-0.309	0.071	0.101	-0.24	0.089	0.462	0.245	-0.103	0.246
			Neur dens.	-0.601	-0.315	-0.135	-0.095	-0.312	-0.137	0.211	-0.042	-0.557	0.13
			Volume	-0.351	-0.259	0.151	0.218	-0.194	0.215	0.54	0.313	0.158	0.281
		M1 CTX	Neur no.	-0.612	-0.619	-0.022	0.38	-0.383	-0.088	0.154	-0.094	0.244	-0.011
			Neur dens.	-0.56	-0.354	0.145	-0.249	-0.422	0.031	0.236	0.414	-0.334	-0.162
			Volume	-0.23	-0.386	-0.069	0.456	-0.126	-0.069	-0.027	-0.277	0.436	0.122
	Females	STR	Neur no.	0.223	-0.006	0.104	-0.013	0.213	0.099	0.133	0.02	-0.151	0.39
			Neur dens.	0.556	0.253	-0.123	-0.026	0.385	0.058	0.161	0.217	-0.196	0.574
			Volume	-0.746	-0.571	0.441	0.042	-0.449	0.063	-0.09	-0.398	0.079	-0.422
		M1 CTX	Neur no.	0.148	-0.007	0.124	-0.016	0.344	-0.058	-0.021	-0.039	-0.387	0.434
			Neur dens.	0.569	0.412	0.171	-0.03	0.502	0.433	0.619	0.547	0.154	0.101
			Volume	-0.657	-0.612	-0.046	0.055	-0.288	-0.662	-0.902**	-0.825*	-0.695	0.387
WT & R6/2	Males	STR	Neur no.	-0.392	-0.37	-0.259	-0.16	-0.383	-0.187	0.004	-0.064	-0.232	0.17
			Neur dens.	-0.751**	-0.854**	-0.816**	-0.558*	-0.883**	-0.719**	-0.322	-0.641**	-0.747**	-0.195
			Volume	0.471*	0.621**	0.693**	0.48*	0.649**	0.659**	0.41	0.665**	0.617**	0.421
		M1 CTX	Neur no.	-0.262	-0.373	-0.209	-0.015	-0.265	-0.179	0.032	-0.085	-0.073	-0.107
			Neur dens.	-0.588*	-0.76**	-0.721**	-0.761**	-0.753**	-0.69**	-0.083	-0.55*	-0.671**	-0.335
			Volume	0.28	0.347	0.472	0.65*	0.426	0.468	0.063	0.41	0.503*	0.212
	Females	STR	Neur no.	-0.068	-0.193	-0.275	0.104	-0.121	0.132	0.134	0.079	0.023	0.09
			Neur dens.	-0.52*	-0.684**	-0.747**	-0.519*	-0.659**	-0.479	-0.209	-0.332	-0.593*	-0.112
			Volume	0.588*	0.672**	0.679**	0.685**	0.68**	0.821**	0.422	0.495	0.731**	0.195
		M1 CTX	Neur no.	0.22	-0.092	0.056	0.202	0.03	0.054	0.197	0.154	0.204	0.199
			Neur dens.	-0.399	-0.605*	-0.636*	-0.394	-0.581*	-0.396	0.071	-0.118	-0.364	-0.067
			Volume	0.414	0.693**	0.783**	0.483	0.699**	0.469	-0.074	0.206	0.352	0.184
