# Supplementary material for: Correlations of Behavioral Deficits with Brain Pathology Assessed through Longitudinal MRI and Histopathology in the R6/2 Mouse Model of HD
Source: PLoS One. 2013 Apr 4;8(4):e60012. doi: 10.1371/journal.pone.0060012 (PMC3617160; doi:10.1371/journal.pone.0060012)
Supplement: Table S13 — Correlation of behavioral measures against stereological assessments of neuronal characteristics. Correlation of behavioral performance at 13 weeks of age against stereological measures of neuronal characteristics on NeuN-stained sections, presented as Pearson r values. RR = rotarod, EXP = exploratory activity in an open field, THG = thigmotaxis in an open field, Neur no. = neuronal number, Neur dens. = neuronal density. *p<.05, **p<.01. (XLSX) [file pone.0060012.s015.xlsx]

## Sheet: Sheet1
			Striatum			M1 Cortex
			Neur No.	Neur Dens.	Volume	Neur No.	Neur Dens.	Volume
WT	Males	RR	-0.158	0.166	-0.654	-0.035	-0.568	0.391
		EXP	0.578	0.366	0.213	0.105	-0.569	0.491
		THIG	-0.654	-0.531	-0.023	0.15	0.144	0.044
	Females	RR	0.641	0.482	0.442	-0.129	0.566	-0.162
		EXP	0.012	-0.219	-0.297	-0.102	0.103	-0.048
		THIG	0.101	-0.245	0.352	0.485	0.15	-0.598
R6/2	Males	RR	-0.826**	-0.779*	-0.736*	-0.223	-0.279	-0.028
		EXP	-0.146	-0.13	-0.12	-0.312	-0.116	-0.25
		THIG	0.343	0.128	0.356	-0.018	0.086	-0.061
	Females	RR	0.196	-0.117	0.565	-0.182	-0.12	-0.019
		EXP	0.449	0.191	0.427	-0.354	-0.169	-0.183
		THIG	0.341	0.108	0.406	0.546	-0.009	0.709
WT & R6/2	Males	RR	-0.499*	-0.704**	0.274	-0.305	-0.786**	0.478
		EXP	-0.078	-0.396	0.395	-0.207	-0.535*	0.318
		THIG	0.105	-0.258	0.396	-0.019	-0.104	0.086
	Females	RR	0.159	-0.671**	0.864**	-0.002	-0.532*	0.732**
		EXP	0.004	-0.57*	0.605*	-0.079	-0.427	0.489
		THIG	0.122	-0.352	0.557*	0.365	-0.331	0.54*
